# Supplementary material for: Food Costs of Children and Adolescents Consuming Vegetarian, Vegan or Omnivore Diets: Results of the Cross-Sectional VeChi Youth Study
Source: Nutrients. 2022 Sep 27;14(19):4010. doi: 10.3390/nu14194010 (PMC9573339; doi:10.3390/nu14194010)
Supplement: Supplementary file 1 [file nutrients-14-04010-s001.zip]

Archive with 1 entries (1 files):
- nutrients-1881397-Supplementary Table S1íñ.xlsx
