# Supplementary material for: Food Costs of Children and Adolescents Consuming Vegetarian, Vegan or Omnivore Diets: Results of the Cross-Sectional VeChi Youth Study
Source: Nutrients. 2022 Sep 27;14(19):4010. doi: 10.3390/nu14194010 (PMC9573339; doi:10.3390/nu14194010)
Supplement: Supplementary file 1 [file nutrients-14-04010-s001.zip › nutrients-1881397-Supplementary Table S1íñ.xlsx]

## Sheet: supplementary_table
Table S1: daily food group costs as % of total daily food costs and energy from food groups (% of total daily energy intake) of participants of the VeChi Youth Study (n = 390) stratified by diet group
		vegetarian	vegan	omnivore		vegetarien vs vegan	vegetarien vs omnivore	vegan vs omnivore
		(n = 145)	(n = 110)	(n = 135)	p-valuex	p-valuey	p-valuey	p-valuey
		mean ± SD	mean ± SD	mean ± SD
vegetablesa	energy (%)	3.4 ± 2.4	4.8 ± 4.1	3.0 ± 2.4	0.0005	0.0009	0.7882	0.0005
	costs (%)	10.2 ± 6.7	12.5 ± 10.0	8.8 ± 6.2	0.0108	0.0364	0.3276	0.0031
fruitsa	energy (%)	9.7 ± 6.6	13.1 ± 7.9	8.5 ± 6.0	0.0003	0.0009	0.5134	0.0003
	costs (%)	13.6 ± 8.4	18.9 ± 11.5	11.8 ± 8.7	0.0003	0.0003	0.3274	0.0003
starchy foodsa	energy (%)	36.7 ± 10.0	39.0 ± 9.1	32.0 ± 10.3	0.0003	0.0437	0.0003	0.0003
	costs (%)	18.5 ± 9.2	17.0 ± 7.8	14.3 ± 5.6	0.0003	0.5209	0.0003	0.0021
legumes/ nutsb	energy (%)	3.8 ± 4.5	8.8 ± 8.0	1.8 ± 2.8	0.0003	0.0003	0.0003	0.0003
	costs (%)	3.0 ± 3.8	6.3 ± 6.3	1.2 ± 2.1	0.0003	0.0003	0.0003	0.0003
dairya	energy (%)	9.7 ± 8.9		13.2 ± 6.5	0.0009		0.0009
	costs (%)	8.0 ± 8.6		10.0 ± 6.5	0.0728		0.0728
meat/ fish	energy (%)			9.6 ± 7.1
	costs (%)			14.1 ± 10.6
eggsb	energy (%)	1.0 ± 1.6		1.2 ± 1.6	0.0361		0.0361
	costs (%)	0.9 ± 1.6		1.1 ± 1.4	0.0450		0.0450
daity alternativesb	energy (%)	3.2 ± 4.2	6.3 ± 4.3	0.6 ± 1.9	0.0003	0.0003	0.0003	0.0003
	costs (%)	5.1 ± 7.2	10.0 ± 7.3	0.8 ± 2.9	0.0003	0.0003	0.0003	0.0003
meat alternativesb	energy (%)	3.0 ± 3.7	4.3 ± 4.9	0.5 ± 1.7	0.0003	0.0180	0.0003	0.0003
	costs (%)	7.5 ± 8.9	7.8 ± 8.1	1.1 ± 3.1	0.0003	0.2296	0.0003	0.0003
convenience foodsb	energy (%)	3.5 ± 5.5	3.3 ± 4.2	3.8 ± 5.7	0.4636	0.2081	0.7155	0.4898
	costs (%)	5.7 ± 9.1	5.5 ± 7.2	5.5 ± 8.6	0.2543	0.1479	0.8625	0.1729
oils/ fatsa	energy (%)	7.8 ± 5.4	7.3 ± 6.1	7.7 ± 4.8	0.8436	0.5697	0.9144	0.6838
	costs (%)	2.3 ± 2.1	1.9 ± 2.1	2.3 ± 1.9	0.3383	0.1802	0.9144	0.2432
sweet foodsa	energy (%)	16.4 ± 10.6	11.8 ± 9.3	16.1 ± 9.9	0.0015	0.0008	0.7155	0.0042
	costs (%)	14.1 ± 10.8	11.1 ± 9.8	14.3 ± 10.2	0.0620	0.0364	0.9978	0.0443
beveragesa	energy (%)	1.4 ± 3.3	0.5 ± 1.1	1.6 ± 2.8	0.0361	0.0230	0.9818	0.0264
	costs (%)	10.2 ± 13.5	8.3 ± 13.1	14.4 ± 14.2	0.0011	0.2384	0.0109	0.0005
otherb	energy (%)	0.3 ± 0.6	0.4 ± 0.6	0.3 ± 0.7	0.0152	0.0148	0.9939	0.0104
	costs (%)	0.5 ± 1.2	0.5 ± 0.7	0.3 ± 0.8	0.0003	0.0042	0.3683	0.0003
ax; ay Ancova
bx Kruskal-Wallis-test to verify differences between dietforms; by Wilcoxon-Mann-Whitney-test to verify differences between diets using pairwise comparisons
p-values corrected using false discovery rate (Benjamini-Hochberg method); differences statistically significant if p < 0.05 (significant p values are marked in bold)
